# Supplementary material for: Colonic miRNA Expression/Secretion, Regulated by Intestinal Epithelial PepT1, Plays an Important Role in Cell-to-Cell Communication during Colitis
Source: PLoS One. 2014 Feb 19;9(2):e87614. doi: 10.1371/journal.pone.0087614 (PMC3929505; doi:10.1371/journal.pone.0087614)
Supplement: Table S2 — The potential mRNA targets for the nine selected miRNA were obtained from 3 different software Pictar, MicroCosm and Targetscan. The common protein list was obtained from matchminer program by determining the genes that were identified by at least two algorithms. A total of 704 genes were potentially regulated by the 9 miRNA revealed from this software. These miRNA were sub-divided into two groups based on their expression levels in either FVB WT or villin-hPepT1 mice upon DSS treatment. (XLS) [file pone.0087614.s002.xls]

## Sheet: Potential target genes of MiRNA
MiRNA 23a	MiRNA 23b	MiRNA 132	MiRNA 7b	MiRNA 7c	MiRNA 199a-3p	MiRNA 200b	MiRNA 429	MiRNA 762
Kcnk3	Kcnk3	Eif4a2	Hif3a	Hif3a	Snf1lk2	Fosb	Vldlr	NFIX
Ube2o	Ube2o	Paip2	Psors1c2	Psors1c2	Arid4b	Cck	Ahnak	CD3E
Ifngr2	Prdm1	Kcnma1	Dtx2	Dtx2	Nid2	Ddef1	Arid4b	COL1A1
Mcm3ap	Ifngr2	Ntng1	Adrb3	Adrb3	Lrrc1	Nfib	R3hdm2	TANC2
Hook2	Mcm3ap	Tjap1	Panx2	Panx2	Arl15	Zeb1	Tmcc1	USF2
Ncoa6	Hook2	Tmeff1	1200016B10Rik	1200016B10Rik	Ktn1	Mapre1	Usp6nl	NPLOC4
Atp6v1e1	Ncoa6	Dazap2	Gng5	Gng5	Patz1	Phactr2	Asf1a	NCSTN
Tmod1	Atp6v1e1	Slc6a1	Crct1	Crct1	Ddx42	Birc4	Nr2c2	CADM3
Ccm2	Tmod1	Zcchc11	Pqlc2	Pqlc2	Acvr1c	Btbd14a	Evi5	GNAI2
Fut4	Ccm2	Tsnax	Bin3	Bin3	Fn1	Vti1b	Trim33	VTN
Gcs1	Fut4	Grasp	Zfp583	Zfp583	Pon2	Capn6	Suz12	B4GALT2
Chst7	Gcs1	Crk	Lor	Lor	Stim2	Setd8	Syde1	PHLDB1
Arhgef5	Chst7	Hbegf	Gga3	Gga3	Chad	Ndufa3	St3gal6	NME4
Ubap2	Arhgef5	Hn1	Ntn1	Ntn1	Qk	Crtap	Phactr3	SOX10
Camta1	Ubap2	Prosapip1	Sec14l1	Sec14l1	Tacc2	Map4k4	Cntfr	NNAT
Paqr9	Camta1	Dusp9	Slc12a9	Slc12a9	Uty	Dusp1	ACVRL1	ACVRL1
Btaf1	Paqr9	Fem1c	Nfxl1	Nfxl1	Chsy1	Lrp1	SEMA4G	SEMA4G
Mcfd2	Mcfd2	Hnrpu	Fbxl12	Fbxl12	Pvrl2	Stx17	Sox2	CLPTM1
Cck	Cck	Klhl11	Abcb9	Abcb9	Zhx2	Jam3	Fubp1	GYS1
Bbs7	Dlg2	Ccdc131	Gpr137	Gpr137	Id4	Cfl2	Nin	CPNE2
Glce	Igsf8	Sltm	Slc5a9	Slc5a9	Fbxw11	Erlin1	Nedd4l	PLD2
Igsf8	Tgif1	Gtdc1	Ankrd49	Ankrd49	Myo5a	S100pbp	Rusc2	NTN1
Tgif1	Marcksl1	Actb	Hand1	Hand1	Utx	Zfp2	Errfi1	EIF5
Marcksl1	Tmem16d	Smad2	Tgds	Tgds	Depdc1b	B3gnt1	Actr1a	SIX5
Tmem16d	Lrp5	Grit	Ankrd43	Ankrd43	Gfpt2	Map3k1	Lpin1	SENP7
Lrp5	Cd163	Pom121	Fnip1	Fnip1	Pawr	Asxl1	Elmod1	TYRO3
Cd163	Sema6d	Arx	Ezh2	Ezh2	Snn	Msl2l1	Fbxo33	DND1
Mapre1	Mapre1	Papola	Punc	Punc	Ippk	Macf1	Npc1	RAB4B
Ube2d1	Ube2d1	Fkbp2	Ssh1	Ssh1	Ywhae	Crlf3	Aim1	PCNT
Asb15	Asb15	Spry1	Pbx3	Pbx3	Jarid1a	Hnrpu	Krt80	GRINA
Clcn3	Clcn3	Slc30a6	Ddost	Ddost	Sbno2		Syvn1	ESRRA
Fbxo30	Plagl1	Calu	Klhl31	Klhl31	Serpine2		Frmd4b	PLCD3
Ppp1cb	Vti1b	Dyrk2	Nkd1	Nkd1	Cfl2		Nrbp1	CNIH2
Vti1b	Mll2	Actr3b	Rpusd3	Rpusd3	Llgl2		Lin7b	EIF4G1
Pdia6	Nefl	Kcnj12	Styk1	Styk1	Net1		Nog	EPHB3
Nefl	Eps15	Tln2	Dlst	Dlst	Aebp2		Fhod1
Capn6	Isca2	Rasa1	Insr	Insr	Tmsb4x		Ddef1
Eps15	Pkp4	Sox4	Cdc34	Cdc34	Fgl2		Eif2b5
Isca2	Atp6v1d	Lrrfip1	Iqcb1	Iqcb1	Atp6v1a		Kctd15
Pkp4	Ctnnbip1	Bnc2	Mll2	Mll2	Wdr47		Sbf1
Atp6v1d	Apaf1	Ppfibp1	Npepl1	Npepl1	Cd151		Tln2
Ptp4a2	Ptp4a2	Ep300	Cep110	Cep110	Cnih2		Jun
Katnal1	Katnal1	Sos1	Pbx2	Pbx2	Enox2		Nfib
Map4k4	Map4k4	Jarid1a	Trappc1	Trappc1	Wapal		Nova1
Safb2	Safb2	Kcna6	Il13	Il13	Gna12		Rev1
Whdc1	Whdc1	Rpl13a	Il10	Il10	Plag1		Lrp1b
Crebzf	Crebzf	Cc2d1b	Casp3	Casp3			Atp11b
Etv1	Ncoa1	Gdf5	Gpatch3	Gpatch3			Lats2
Ncoa1	Dusp5	Arhgef10	Slc25a18	Slc25a18			Mboat2
Dusp5	Gpbp1		Nme4	Nme4			Zeb1
Gpbp1	Hsp90b1		Col4a2	Col4a2			Lypla2
Hsp90b1	Usp24		Stxbp5	Stxbp5			Ngef
Usp24	Plau		Nrtn	Nrtn			Cish
Lhx4	Lhx4		B3gat3	B3gat3			Dtna
Brwd1	Cul3		Gale	Gale			Mapre1
Cul3	Stx17		Lass3	Lass3			Rac1
Stx17	Cfl2		Mapk6	Mapk6			Mycn
Cfl2	Cpsf4		Col9a3	Col9a3			St3gal2
Cpsf4	Ccl7		Bzw2	Bzw2			Fxr2
Ccnl2	Stk35		Brd3	Brd3			Cdr2
Ccl7	Lypla1		Bzw1	Bzw1			Reck
Elovl3	Dhx15		Nme6	Nme6			Birc4
Stk35	Vrk3		Mgat4a	Mgat4a			Dock4
Lypla1	Auh		Scn11a	Scn11a			Plcl1
Dhx15	Hic1		Adamts6	Adamts6			Ap1s2
Fbn1	Kcnip4		Lalba	Lalba			Lfng
Vrk3	Cfdp1		Rfxdc1	Rfxdc1			Ier5
Auh	B3gnt1		P2rx1	P2rx1			Ndn
Hic1	Hoxd10		Wasl	Wasl			Lhfp
Kcnip4	Ankhd1		Lrig3	Lrig3			Pls3
Cfdp1	Map3k1		Map4k3	Map4k3			Cited2
B3gnt1	Elf2		Gdap2	Gdap2			Ddx3y
Hoxd10	Ormdl1		Ikbkap	Ikbkap			Rbm38
Ankhd1	Cib2		Klhl6	Klhl6			Crtap
Map3k1	Rbpms2		Slc35d2	Slc35d2			Map4k4
Elf2	Ppif		Dnase1l2	Dnase1l2			Prdm16
Ormdl1	Hmgb2		Plxnd1	Plxnd1			Dgka
Cib2	Slc6a14		Arl4d	Arl4d			Bap1
Rbpms2	Hnf4g		Map3k1	Map3k1			Nrbf2
Ppif	Ihh		Oprm1	Oprm1			Ube2b
Hnf4g	Rnf43		Usp21	Usp21			Cecr2
Ihh	Fas		Apbb3	Apbb3			Tsc22d1
Rnf43	Mitf		Chd4	Chd4			Trio
Fas	Myh4		Nek3	Nek3			Smurf2
Myh4	Tmpo		Usp32	Usp32			Arl3
Tmpo	Myh2		Gipc1	Gipc1			Ppp2ca
Myh2	Sec24a		Ccr7	Ccr7			Clasp2
Sec24a	Clk3		Tnfaip8l3	Tnfaip8l3			Pkd1
Clk3	Arhgap27		Ndst2	Ndst2			Cfl2
Arhgap27	Hnrpu		Gatm	Gatm			Erlin1
Hnrpu	Csnk2a2		Sema4c	Sema4c			Cbx4
Csnk2a2	St7l		Limk2	Limk2			Bat3
St7l	Foxo4		Prss22	Prss22			Jmjd1b
Foxo4	Egln2		Ddx26b	Ddx26b			Hmgb3
Egln2			Dot1l	Dot1l			Hs3st1
			Letmd1	Letmd1			Zeb2
			Mrg2	Mrg2			Hspa9
			Zcchc3	Zcchc3			Mxd3
			Ttll4	Ttll4			Sulf1
			Rnf5	Rnf5			Zfpm2
			Qars	Qars			Rab6ip1
			Gnal	Gnal			Gem
			Adamts8	Adamts8			A430041B07Rik
			Dpp3	Dpp3			Ppp2r2c
			Dapk1	Dapk1			Tbc1d12
			BM948371	BM948371			Mapk7
			Tarbp2	Tarbp2			Jmjd2a
			Egln2	Egln2			Msl2l1
			Pld3	Pld3			Xkr6
							Wapal
							Fez2
							Ntf3
							Tubb3
							Foxo3
							Ddx26b
							Ddx3x
							Sema3f
							Schip1
							Anln
							Bag5
							Dot1l
							Prkar2b
							Clasp1
							Myt1
							Sec23a
							Rnf5
							Hnrpu
							Lass6
							Atxn1
							Trim62
							Phf21a
							Mtus1
							Nbr1
							St6galnac5
							Efna1
							Syt1
							Reln

## Sheet: Total genes in all 9 miRNA
MiRNA 23a	MiRNA 23b	MiRNA 132	MiRNA 7b	MiRNA 7c	MiRNA 199a-3p	MiRNA 200b	MiRNA 429	MiRNA 762	total
95	94	49	109	109	46	30	137	35	704
